# Supplementary material for: A 100 bp GAGA motif-containing sequence in AGAMOUS second intron is able to suppress the activity of CaMV35S enhancer in vegetative tissues
Source: PLoS One. 2020 Mar 5;15(3):e0230203. doi: 10.1371/journal.pone.0230203 (PMC7058354; doi:10.1371/journal.pone.0230203)
Supplement: S1 Table — (XLSX) [file pone.0230203.s001.xlsx]

## Sheet: Sheet1
Supplementary Table 1
Primers for plasmid construction
Sequence name	Forward primer sequence	Reverse primer sequence
NtAGIP1 (containing SalI, SpeI and BamHI sites)	acgcgtcgacgtccactagtgtgattgtcttctcaagcttag	cgcggatccgcgtgtcctctccaaatgaaatgaacttccttatatagaggaagggtccacctgcaccattgaaatg
35S enhancer (containing SalI and SpeI sites)	acgcgtcgacgtctactccaaaaatatcaaag	ctagactagtttgcgaaggatagtgggattgt
Serial deletions of NtAGI-1 (containing SpeI and BamHI sites)
-3700 construct	ctagactagtctagaatttaggaagaagtactctat	cgcggatccgcgtgtcctctccaaatgaaat
-3265 construct	ctagactagtctagcaagcgattttttcttgaaata	cgcggatccgcgtgtcctctccaaatgaaat
-2835 construct	ctagactagtctagaatgcttttacaaagattctga	cgcggatccgcgtgtcctctccaaatgaaat
-2365 construct	ctagactagtctagaccctaggtgggtaaaaaccta	cgcggatccgcgtgtcctctccaaatgaaat
-1945 construct	ctagactagtctagagtggttaagacgctgtttcta	cgcggatccgcgtgtcctctccaaatgaaat
-1535 construct	ctagactagtctagtatttgaccctcaatagtaaca	cgcggatccgcgtgtcctctccaaatgaaat
-1124 construct	ctagactagtctagcctttctttttccttggtcaaa	cgcggatccgcgtgtcctctccaaatgaaat
-725 construct	ctagactagtctagtaaaaatttctccaagggtgtt	cgcggatccgcgtgtcctctccaaatgaaat
-325 construct	ctagactagtctagaatttgtgtttctttgcaatac	cgcggatccgcgtgtcctctccaaatgaaat
-2735 construct	ctagactagtctaggggtagacttaactaggttatc	cgcggatccgcgtgtcctctccaaatgaaat
-2635 construct	ctagactagtctagttgagttggagggtgtgttgtc	cgcggatccgcgtgtcctctccaaatgaaat
-2535 construct	ctagactagtctagctttcttgcatggcattggctg	cgcggatccgcgtgtcctctccaaatgaaat
-2435 construct	ctagactagtctagacaacagtttaaaaaaagttgt	cgcggatccgcgtgtcctctccaaatgaaat
Primers for NptII amplification	ggattgcacgcaggttctccg	tcagaagaactcgtcaagaaggcg
