# Supplementary material for: A 100 bp GAGA motif-containing sequence in AGAMOUS second intron is able to suppress the activity of CaMV35S enhancer in vegetative tissues
Source: PLoS One. 2020 Mar 5;15(3):e0230203. doi: 10.1371/journal.pone.0230203 (PMC7058354; doi:10.1371/journal.pone.0230203)
Supplement: S2 Table — (XLSX) [file pone.0230203.s002.xlsx]

## Sheet: Sheet1
Supplementary Table 2
Primers for ChIP
Sequence name	Forward primer sequence	Reverse primer sequence
ChIP a	tcccttttcttcctcatttctcaa	ttcagtctaaaaaccttcacaaca
ChIP b	taatgcttttacaaagattctgaa	aactcctttgtttgaaaaaaaaaa
ChIP c	taccgctgtatgaagaatggaatt	gatatttccgttacacgcaattat
ChIP d	cggccataaaaatatagtgaatct	atgaacttccttatatagaggaag
Actin	cctgaggtccttttccaaccatca	aatttctttgctcattctatcagc
